# Supplementary material for: Passion Fruit Seed Oil Modulates the Hepatic Metalloproteomic Profile of Selenium and Zinc in Laying Hens Under Heat Stress
Source: Int J Mol Sci. 2026 Feb 8;27(4):1646. doi: 10.3390/ijms27041646 (PMC12941272; doi:10.3390/ijms27041646)
Supplement: Supplementary file 1 [file ijms-27-01646-s001.zip]

Archive with 1 entries (1 files):
- ijms-4083458-supplementary.pdf
